# Supplementary material for: Pathophysiological In Vitro Profile of Neuronal Differentiated Cells Derived from Niemann-Pick Disease Type C2 Patient-Specific iPSCs Carrying the NPC2 Mutations c.58G>T/c.140G>T
Source: Int J Mol Sci. 2021 Apr 13;22(8):4009. doi: 10.3390/ijms22084009 (PMC8069078; doi:10.3390/ijms22084009)
Supplement: Supplementary file 1 [file ijms-22-04009-s001.zip]

Archive with 5 entries (5 files):
- Supplementary Figure S1.pdf
- Supplementary Figure S2.pdf
- Supplementary Figure S3.pdf
- Supplementary Figure S4.pdf
- Supplementary Table S1.pdf
